# Supplementary material for: CAF-derived miR-642a-3p supports migration, invasion, and EMT of hepatocellular carcinoma cells by targeting SERPINE1
Source: PeerJ. 2024 Nov 11;12:e18428. doi: 10.7717/peerj.18428 (PMC11562775; doi:10.7717/peerj.18428)
Supplement: Supplemental Information 9 [file peerj-12-18428-s009.zip]

Archive with 7 entries (7 files):
- E-cadherin.tif
- GAPDH.tif
- N-cadherin.tif
- analysis of gray.xlsx
- serpine1.tif
- vimentin.tif
- Description.png
