# Supplementary material for: CAF-derived miR-642a-3p supports migration, invasion, and EMT of hepatocellular carcinoma cells by targeting SERPINE1
Source: PeerJ. 2024 Nov 11;12:e18428. doi: 10.7717/peerj.18428 (PMC11562775; doi:10.7717/peerj.18428)
Supplement: Supplemental Information 10 [file peerj-12-18428-s010.zip]

Archive with 6 entries (5 files):
- Figure 4a/AAV-NC.jpg
- Figure 4a/AAV-miRNA.jpg
- Figure 4a/liver.jpg
- Figure 4a/model-1.jpg
- Figure 4a/model-2.jpg
- Figure 4a/
